# Supplementary material for: Isocyanonaphthol Derivatives: Excited-State Proton Transfer and Solvatochromic Properties
Source: Int J Mol Sci. 2022 Jun 29;23(13):7250. doi: 10.3390/ijms23137250 (PMC9266744; doi:10.3390/ijms23137250)
Supplement: Supplementary file 1 [file ijms-23-07250-s001.zip]

Archive with 1 entries (1 files):
- ijms-1772197-supplementary.pdf
